# Supplementary material for: Favorable and poor prognosis B‐cell precursor acute lymphoblastic leukemia subtypes reveal distinct leukemic cell properties when interacting with mesenchymal stem cells, differentially modifying their cell stemness and leukemia chemoresistance
Source: J Cell Commun Signal. 2025 Jun 12;19(2):e70009. doi: 10.1002/ccs3.70009 (PMC12162153; doi:10.1002/ccs3.70009)
Supplement: Supplementary file 11 — Table S1 [file CCS3-19-e70009-s001.xlsx]

## Sheet: Sheet1
	Drug
		SUP-B15	REH	SUP-B15	REH
	Doxorubicin	38 nM	44 nM	76 nM	88 nM
	Methotrexate	22 nM	28 nM	44 nM	56 nM
	Vincristine	10 nM	7 nM	20 nM	14 nM
	Dexamethasone	153 μM	153 μM	306 μM	306 μM
	Prednisolone	20 μM	20 μM	40 μM	40 μM
	Asparaginase	10 μM	10 μM	20 μM	20 μM
